# Supplementary material for: Epigenetic Factors and ncRNAs in Testicular Cancer
Source: Int J Mol Sci. 2023 Jul 30;24(15):12194. doi: 10.3390/ijms241512194 (PMC10418327; doi:10.3390/ijms241512194)
Supplement: Supplementary file 1 [file ijms-24-12194-s001.zip]

Archive with 1 entries (1 files):
- ijms-2503538-supplementary.pdf
